# Supplementary material for: Whole gene expression profile in blood reveals multiple pathways deregulation in R6/2 mouse model
Source: Biomark Res. 2013 Oct 23;1:28. doi: 10.1186/2050-7771-1-28 (PMC4177605; doi:10.1186/2050-7771-1-28)
Supplement: Additional file 1 — Enriched GO Biological Process collection. Description: Table showed Biological Processes enriched in R6/2 (in red) or in WT (in green) and GSEA results. [file 2050-7771-1-28-S1.xls]

## Sheet: Sheet1
Gene Set Name	SIZE	ES	NES	NOM p-val	FDR q-val	FWER p-val
ORGANIC ACID METABOLIC PROCESS	163	0.5	2.15	0	0.008	0.006
CARBOXYLIC ACID METABOLIC PROCESS	161	0.5	2.14	0	0.004	0.007
AMINO ACID METABOLIC PROCESS	75	0.52	1.95	0	0.029	0.065
MONOCARBOXYLIC ACID METABOLIC PROCESS	75	0.51	1.94	0	0.027	0.079
LIPID TRANSPORT	27	0.61	1.89	0	0.04	0.146
INTERACTION WITH HOST	15	0.69	1.84	0.002	0.057	0.235
IMMUNE EFFECTOR PROCESS	32	0.58	1.84	0.002	0.052	0.251
WOUND HEALING	50	0.52	1.82	0.002	0.056	0.304
REGULATION OF PROTEIN STABILITY	18	0.65	1.8	0	0.068	0.388
COAGULATION	40	0.54	1.77	0.002	0.08	0.467
AMINO ACID CATABOLIC PROCESS	24	0.58	1.76	0.008	0.085	0.514
BLOOD COAGULATION	39	0.52	1.75	0.006	0.087	0.559
AMINO ACID AND DERIVATIVE METABOLIC PROCESS	97	0.44	1.72	0	0.1	0.639
FATTY ACID METABOLIC PROCESS	51	0.48	1.72	0.004	0.101	0.664
AMINE METABOLIC PROCESS	133	0.41	1.71	0	0.103	0.697
HISTONE MODIFICATION	20	0.59	1.7	0.014	0.101	0.71
HEMOSTASIS	43	0.5	1.7	0.004	0.098	0.718
POSITIVE REGULATION OF CYTOKINE BIOSYNTHETIC PROCESS	22	0.58	1.68	0.007	0.107	0.771
POSITIVE REGULATION OF TRANSCRIPTION FROM RNA POLYMERASE II PROMOTER	60	0.46	1.68	0.006	0.111	0.803
NITROGEN COMPOUND METABOLIC PROCESS	146	0.4	1.67	0.002	0.112	0.826
LIPID METABOLIC PROCESS	281	0.36	1.66	0	0.115	0.84
AROMATIC COMPOUND METABOLIC PROCESS	26	0.55	1.65	0.008	0.116	0.854
CELLULAR CARBOHYDRATE CATABOLIC PROCESS	22	0.56	1.64	0.019	0.117	0.869
FEMALE PREGNANCY	33	0.5	1.64	0.006	0.113	0.872
NITROGEN COMPOUND CATABOLIC PROCESS	28	0.53	1.63	0.014	0.116	0.887
AMINE CATABOLIC PROCESS	26	0.54	1.63	0.017	0.122	0.9
COENZYME METABOLIC PROCESS	36	0.49	1.59	0.011	0.156	0.95
CHROMATIN MODIFICATION	50	0.45	1.58	0.006	0.172	0.972
ACTIVATION OF IMMUNE RESPONSE	17	0.56	1.57	0.021	0.173	0.975
COVALENT CHROMATIN MODIFICATION	21	0.54	1.56	0.034	0.178	0.98
CARBOHYDRATE CATABOLIC PROCESS	23	0.53	1.56	0.021	0.182	0.985
CELLULAR LIPID METABOLIC PROCESS	223	0.35	1.56	0.002	0.178	0.985
RESPONSE TO WOUNDING	170	0.36	1.55	0.002	0.187	0.987
REGULATION OF BODY FLUID LEVELS	52	0.43	1.53	0.009	0.2	0.992
POSITIVE REGULATION OF TRANSLATION	29	0.5	1.52	0.039	0.208	0.994
PEROXISOME ORGANIZATION AND BIOGENESIS	15	0.57	1.5	0.048	0.234	0.998
LIPOPROTEIN METABOLIC PROCESS	32	0.48	1.5	0.042	0.234	0.999
CELLULAR CATABOLIC PROCESS	201	0.34	1.5	0	0.232	0.999
REGULATION OF HEART CONTRACTION	22	-0.66	-1.91	0.002	0.069	0.089
REGULATION OF MUSCLE CONTRACTION	17	-0.67	-1.82	0.002	0.119	0.263
SYNAPTOGENESIS	18	-0.64	-1.73	0.006	0.227	0.579
