# Supplementary material for: Whole gene expression profile in blood reveals multiple pathways deregulation in R6/2 mouse model
Source: Biomark Res. 2013 Oct 23;1:28. doi: 10.1186/2050-7771-1-28 (PMC4177605; doi:10.1186/2050-7771-1-28)
Supplement: Additional file 2 — Complement and Coagulation Cascades Pathway members part of the core enrichment. Description: Annotations of genes with corresponding Affy Id are reported together with GSEA statistic (enrichment score, ES) and LIMMA statistics (fold change, FC, and p-value. [file 2050-7771-1-28-S2.xls]

## Sheet: Sheet1
Gene Symbol	Affy Id	ACCNUM	ENTREZID	GENENAME	GSEA ES	FC	p-value
C3	1423954_at	K02782	12266	complement component 3	0.93	4.51	0
C9	1422815_at	NM_013485	12279	complement component 9	1.54	3.78	0.002
SERPING1	1416625_at	NM_009776	12258	serine (or cysteine) peptidase inhibitor, clade G, member 1	0.94	2.6	0.009
FGA	1424279_at	BC005467	14161	fibrinogen alpha chain	1	5.47	0.026
C2	1457664_x_at	AV227574	12263	complement component 2 (within H-2S)	0.27	1.45	0.033
C8G	1451625_a_at	BC019967	69379	complement component 8, gamma polypeptide	0.84	3	0.033
FGG	1416025_at	NM_133862	99571	fibrinogen gamma chain	0.77	4.48	0.05
MBL2	1418787_at	NM_010776	17195	mannose-binding lectin (protein C) 2	0.83	5.99	0.059
FGB	1428079_at	AK011118	110135	fibrinogen beta chain	0.66	3.38	0.075
PLAT	1458553_at	BG069823	18791	plasminogen activator, tissue	0.71	1.59	0.076
F9	1427393_at	M23109	14071	coagulation factor IX	0.68	1.46	0.092
F13B	1419131_at	NM_031164	14060	coagulation factor XIII, beta subunit	0.64	1.6	0.12
CFI	1418724_at	NM_007686	12630	NA	0.56	2.05	0.125
CPB2	1418771_a_at	NM_019775	56373	carboxypeptidase B2 (plasma)	0.61	1.93	0.13
KNG1	1416676_at	NM_023125	16644	kininogen 1	0.53	2.73	0.152
F2	1418897_at	NM_010168	14061	coagulation factor II	0.56	2.89	0.156
PROC	1418845_at	NM_008934	19123	protein C	0.41	1.61	0.196
C1S	1424041_s_at	BC022123	50908	NA	0.36	1.22	0.268
SERPIND1	1418680_at	NM_008223	15160	serine (or cysteine) peptidase inhibitor, clade D, member 1	0.25	1.33	0.28
KLKB1	1449034_at	BC026555	16621	kallikrein B, plasma 1	0.32	1.48	0.297
PLG	1416729_at	NM_008877	18815	plasminogen	0.25	1.23	0.392
SERPINA5	1418813_at	NM_008785	268591	serine (or cysteine) peptidase inhibitor, clade A, member 5	0.28	1.12	0.419
SERPINC1	1417909_at	BC019447	11905	serine (or cysteine) peptidase inhibitor, clade C (antithrombin), member 1	0.22	1.36	0.446
C1R	1417009_at	NM_023143	50909	complement component 1, r subcomponent A	0.86	1.07	0.63
CFH	1450876_at	AI987976	12628	NA	0.24	1.22	0.738
