# Supplementary material for: Whole gene expression profile in blood reveals multiple pathways deregulation in R6/2 mouse model
Source: Biomark Res. 2013 Oct 23;1:28. doi: 10.1186/2050-7771-1-28 (PMC4177605; doi:10.1186/2050-7771-1-28)
Supplement: Additional file 3 — PPAR Signaling Pathway members part of the core enrichment. Description: Annotations of genes with corresponding Affy Id are reported for PPAR signaling pathway; GSEA statistic (enrichment score, ES) and LIMMA statistics (fold change, FC, and p-value) are also showed. [file 2050-7771-1-28-S3.xls]

## Sheet: Sheet1
Gene Symbol	Affy Id	ACCNUM	ENTREZID	GENENAME	GSEA ES	FC	p-value
SLC27A2	1416316_at	BC013442	26458	solute carrier family 27 (fatty acid transporter), member 2	0.77	3.27	0
APOA2	1417950_a_at	NM_013474	11807	apolipoprotein A-II	1.04	20.29	0.016
FABP1	1448764_a_at	NM_017399	14080	fatty acid binding protein 1, liver	1.06	20.35	0.018
HMGCS2	1423858_a_at	BC014714	15360	3-hydroxy-3-methylglutaryl-Coenzyme A synthase 2	0.57	1.55	0.022
APOA1	1419233_x_at	NM_009692	11806	apolipoprotein A-I	0.69	9.12	0.048
CYP7A1	1422100_at	NM_007824	13122	cytochrome P450, family 7, subfamily a, polypeptide 1	0.81	1.51	0.051
ACADL	1448987_at	BB728073	11363	acyl-Coenzyme A dehydrogenase, long-chain	0.28	1.55	0.062
RXRB	1416990_at	BC019432	20182	retinoid X receptor beta	0.31	1.72	0.115
APOC3	1418278_at	BC021776	11814	apolipoprotein C-III	0.56	3.68	0.144
ACSL4	1451828_a_at	AB033886	50790	acyl-CoA synthetase long-chain family member 4	0.21	1.26	0.151
SLC27A5	1449112_at	NM_009512	26459	solute carrier family 27 (fatty acid transporter), member 5	0.49	2.19	0.159
PPARD	1425703_at	L28116	19015	peroxisome proliferator activator receptor delta	0.24	1.26	0.16
APOA5	1417610_at	NM_080434	66113	apolipoprotein A-V	0.5	2.16	0.163
FABP2	1418438_at	NM_007980	14079	fatty acid binding protein 2, intestinal	0.54	1.94	0.191
UCP1	1418197_at	BC012701	22227	uncoupling protein 1 (mitochondrial, proton carrier)	0.36	1.31	0.2
CYP8B1	1449309_at	BC010973	13124	cytochrome P450, family 8, subfamily b, polypeptide 1	0.45	1.37	0.21
ADIPOQ	1422651_at	NM_009605	11450	adiponectin, C1Q and collagen domain containing	0.46	1.29	0.214
PPARG	1420715_a_at	NM_011146	19016	peroxisome proliferator activated receptor gamma	0.19	1.26	0.244
CPT1B	1418328_at	AF017174	12651	NA	0.3	1.17	0.377
FABP6	1450682_at	NM_008375	16204	fatty acid binding protein 6, ileal (gastrotropin)	0.22	1.13	0.385
CPT2	1416772_at	NM_009949	12896	carnitine palmitoyltransferase 2	0.2	1.3	0.465
