# Supplementary material for: Whole gene expression profile in blood reveals multiple pathways deregulation in R6/2 mouse model
Source: Biomark Res. 2013 Oct 23;1:28. doi: 10.1186/2050-7771-1-28 (PMC4177605; doi:10.1186/2050-7771-1-28)
Supplement: Additional file 4 — Cardiac Muscle Contraction Pathway members part of the core enrichment. Description: Annotations of genes with corresponding Affy Id are reported together with GSEA statistic (enrichment score, ES) and LIMMA statistics (fold change, FC, and p-value) for Cardiac Muscle Contraction pathway. [file 2050-7771-1-28-S4.xls]

## Sheet: Sheet1
Gene Symbol	Affy Id	ACCNUM	ENTREZID	GENENAME	GSEA ES	FC	p-value
ATP1A3	1427481_a_at	BC027114	232975	ATPase, Na+/K+ transporting, alpha 3 polypeptide	-0.55	-1.95	0.007
TPM2	1419738_a_at	AK003186	22004	tropomyosin 2, beta	-0.25	-2.06	0.005
COX6B2	1435275_at	AV013496	333182	cytochrome c oxidase subunit VIb polypeptide 2	-0.27	-1.78	0.041
SLC8A1	1437675_at	BB522674	20541	solute carrier family 8 (sodium/calcium exchanger), member 1	-0.35	-1.36	0.047
TNNC1	1418370_at	NM_009393	21924	troponin C, cardiac/slow skeletal	-0.56	-2.37	0.058
ACTC1	1415927_at	NM_009608	11464	actin, alpha, cardiac muscle 1	-0.64	-3.06	0.074
MYL2	1448394_at	NM_010861	17906	myosin, light polypeptide 2, regulatory, cardiac, slow	-0.51	-3.51	0.091
CACNG3	1450520_at	NM_019430	54376	calcium channel, voltage-dependent, gamma subunit 3	-0.29	-1.25	0.107
MYH7	1448553_at	NM_080728	140781	myosin, heavy polypeptide 7, cardiac muscle, beta	-0.31	-1.54	0.111
CACNG1	1422813_at	NM_007582	12299	calcium channel, voltage-dependent, gamma subunit 1	-0.28	-1.34	0.114
COX7A1	1418709_at	AF037370	12865	cytochrome c oxidase, subunit VIIa 1	-0.44	-1.66	0.165
TNNI3	1422536_at	NM_009406	21954	troponin I, cardiac 3	-0.39	-2.57	0.194
TNNT2	1418726_a_at	NM_011619	21956	troponin T2, cardiac	-0.58	-5.88	0.128
CACNA1S	1420442_at	NM_014193	12292	calcium channel, voltage-dependent, L type, alpha 1S subunit	-0.34	-1.3	0.285
MYH6	1417729_at	BB481540	17888	myosin, heavy polypeptide 6, cardiac muscle, alpha	-0.37	-2.85	0.187
ATP1B4	1422908_at	NM_133690	67821	ATPase, (Na+)/K+ transporting, beta 4 polypeptide	-0.36	-1.12	0.406
CACNA1F	1449955_at	NM_019582	54652	calcium channel, voltage-dependent, alpha 1F subunit	-0.25	-1.18	0.436
MYL3	1427768_s_at	X67685	17897	myosin, light polypeptide 3	-0.41	-2.58	0.204
COX7B2	1429687_at	BB615400	78174	cytochrome c oxidase subunit VIIb2	-0.28	-1.1	0.509
CACNG6	1425730_at	AV091458	54378	calcium channel, voltage-dependent, gamma subunit 6	-0.39	-1.39	0.059
COX6A2	1417607_at	NM_009943	12862	cytochrome c oxidase, subunit VI a, polypeptide 2	-0.31	-1.55	0.09
RYR2	1450123_at	NM_023868	20191	ryanodine receptor 2, cardiac	-0.24	-1.45	0.057
