# Supplementary material for: Whole gene expression profile in blood reveals multiple pathways deregulation in R6/2 mouse model
Source: Biomark Res. 2013 Oct 23;1:28. doi: 10.1186/2050-7771-1-28 (PMC4177605; doi:10.1186/2050-7771-1-28)
Supplement: Additional file 5 — Dilated Cardiomyopathy Pathway members part of the core enrichment. Description: Annotations of genes with corresponding Affy Id are reported together with GSEA statistic (enrichment score, ES) and LIMMA statistics (fold change, FC, and p-value) for Dilated Cardiomyopathy pathway. [file 2050-7771-1-28-S5.xls]

## Sheet: Sheet1
Gene Symbol	Affy Id	ACCNUM	ENTREZID	GENENAME	GSEA ES	FC	p-value
ITGA10	1440235_at	BB151146	213119	integrin, alpha 10	-0.91	-1.62	0.008
MYBPC3	1418551_at	NM_008653	17868	myosin binding protein C, cardiac	-0.55	-1.79	0.011
TPM2	1419738_a_at	AK003186	22004	tropomyosin 2, beta	-0.25	-2.06	0.005
SLC8A1	1437675_at	BB522674	20541	solute carrier family 8 (sodium/calcium exchanger), member 1	-0.35	-1.36	0.047
ADCY5	1443080_at	BB151599	224129	adenylate cyclase 5	-0.28	1.33	0.068
ACTC1	1415927_at	NM_009608	11464	actin, alpha, cardiac muscle 1	-0.64	-3.06	0.074
MYL2	1448394_at	NM_010861	17906	myosin, light polypeptide 2, regulatory, cardiac, slow	-0.51	-3.51	0.091
ADCY4	1418098_at	NM_080435	104110	adenylate cyclase 4	-0.25	-1.3	0.103
CACNG3	1450520_at	NM_019430	54376	calcium channel, voltage-dependent, gamma subunit 3	-0.29	-1.25	0.107
MYH7	1448553_at	NM_080728	140781	myosin, heavy polypeptide 7, cardiac muscle, beta	-0.31	-1.54	0.111
TNF	1419607_at	NM_013693	21926	tumor necrosis factor	-0.32	-1.27	0.112
CACNG1	1422813_at	NM_007582	12299	calcium channel, voltage-dependent, gamma subunit 1	-0.28	-1.34	0.114
TNNI3	1422536_at	NM_009406	21954	troponin I, cardiac 3	-0.39	-2.57	0.194
TNNT2	1418726_a_at	NM_011619	21956	troponin T2, cardiac	-0.58	-5.88	0.128
CACNA1S	1420442_at	NM_014193	12292	calcium channel, voltage-dependent, L type, alpha 1S subunit	-0.34	-1.3	0.285
ADCY2	1455462_at	AV025455	210044	adenylate cyclase 2	-0.24	-1.15	0.302
MYH6	1417729_at	BB481540	17888	myosin, heavy polypeptide 6, cardiac muscle, alpha	-0.37	-2.85	0.187
PLN	1423359_at	AK002622	18821	phospholamban	-0.44	-1.75	0.171
CACNA1F	1449955_at	NM_019582	54652	calcium channel, voltage-dependent, alpha 1F subunit	-0.25	-1.18	0.436
ITGB6	1422983_at	NM_021359	16420	integrin beta 6	-0.6	-1.33	0.069
MYL3	1427768_s_at	X67685	17897	myosin, light polypeptide 3	-0.41	-2.58	0.204
SGCG	1429823_at	BB519768	24053	sarcoglycan, gamma (dystrophin-associated glycoprotein)	-0.34	-1.25	0.144
ITGA1	1455251_at	AV071536	109700	integrin alpha 1	-0.24	1.07	0.685
CACNG6	1425730_at	AV091458	54378	calcium channel, voltage-dependent, gamma subunit 6	-0.39	-1.39	0.059
ITGA8	1427489_at	BB623587	241226	integrin alpha 8	-0.24	-1.38	0.42
TTN	1444638_at	BB478751	22138	titin	-0.28	-1.77	0.171
RYR2	1450123_at	NM_023868	20191	ryanodine receptor 2, cardiac	-0.24	-1.45	0.057
CACNA2D4	1441084_at	BE686333	319734	calcium channel, voltage-dependent, alpha 2/delta subunit 4	-0.18	-1.37	0.173
